# Supplementary material for: Evaluation of Oromucosal Natural Gum-Based Emulgels as Novel Strategy for Photodynamic Therapy of Oral Premalignant Lesions
Source: Pharmaceutics. 2023 Oct 23;15(10):2512. doi: 10.3390/pharmaceutics15102512 (PMC10610218; doi:10.3390/pharmaceutics15102512)
Supplement: Supplementary file 1 [file pharmaceutics-15-02512-s001.zip]

Archive with 1 entries (1 files):
- pharmaceutics-2657844-supplementary.pdf
